# Supplementary material for: Bioinformatic Analyses of Peripheral Blood Transcriptome Identify Altered Neutrophil-Related Pathway and Different Transcriptomic Profiles for Acute Pancreatitis in Patients with and without Chylomicronemia Syndrome
Source: Biomolecules. 2023 Feb 2;13(2):284. doi: 10.3390/biom13020284 (PMC9953624; doi:10.3390/biom13020284)
Supplement: Supplementary file 1 [file biomolecules-13-00284-s001.zip]

Archive with 2 entries (2 files):
- FigureS2.pdf
- FigureS1.pdf
